# Supplementary material for: An outcome-driven threshold for pulse pressure amplification
Source: Hypertens Res. 2024 Jul 22;47(9):2478–88. doi: 10.1038/s41440-024-01779-4 (PMC11374666; doi:10.1038/s41440-024-01779-4)
Supplement: Supplementary file 2 — Supplementary Table [file 41440_2024_1779_MOESM2_ESM.xlsx]

## Sheet: IDCARS Risk Table
Risk factor	Result			5-Year CV endpoint*
Sex (1=man, 2=woman)	1	✅	Base model	0.450163
Age, years (≥30 and <90)	70.7926	✅
BMI, kg/m2	28.7317	✅	+PPA (continuous)	0.520804
Antihypertensive Use (0=No, 1=Yes)	1	✅
Diabetes mellitus (0=No, 1=Yes)	0	✅	+PPA (categotical)	0.474068
Previous CVD (0=No, 1=Yes)	1	✅
Heart rate, bpm	51	✅
Smoking (0=No, 1=Yes)	0	✅
Drinking (0=No, 1=Yes)	0	✅
Total cholesterol, mmol/L	6	✅
HDL cholesterol, mmol/L	1	✅
Total/HDL-C ratio	3.93023	✅
eGFR, mL/min/1.73m2	47.7777	✅
PPA	1.06383	✅
*Based on the subset analysis of the IDCARS (doi: 10.1093/ajh/hpab139).

## Sheet: Result
	β_noPPR_CE	β_wPPR_CE	β_wHPPR_CE	value	valid	p_noPWV_CE	p_wPWV_CE	p_wPWV9_CE
sex	-0.56527	-0.69732	-0.65059	1	1	-0.56527	-0.69732	-0.65059
age	0.06366	0.0576	0.05955	70.7926	1	4.50666	4.07765	4.2157
bmi_i	-0.01916	-0.01682	-0.01642	28.7317	1	-0.550499	-0.483267	-0.471775
trt_i	0.33492	0.32787	0.33415	1	1	0.33492	0.32787	0.33415
hdm_i	0.21367	0.2408	0.23227	0	1	0	0	0
hcv_i	0.82297	0.82222	0.81757	1	1	0.82297	0.82222	0.81757
thr	0.01343	0.0007219	0.0042	3.93023	1	0.052783	0.00283723	0.016507
smk_c_i	0.21503	0.18297	0.18186	0	1	0	0	0
drk2_i	-0.18353	-0.18391	-0.1763	0	1	0	0	0
egfr_epi	-0.01105	-0.01127	-0.01146	47.7777	1	-0.527944	-0.538455	-0.547532
r_hr	0.00203	0.01428	0.00962	51	1	0.10353	0.72828	0.49062
ppa		-1.64671		1.06383	1	0	-1.75182	0
hppr			0.43103	1	1	0	0	0.43103
					sum	4.17715	2.488	4.63568
					sum_mean	1.54844	-0.347639	1.93529
					surv@5yr	0.95775	0.95775	0.95775
					expevent	2.6287	2.83564	2.70039
					return	CE
					woPPR	0.450163
					PPR	0.520804
					HPPR	0.474068
